# Supplementary material for: Optimization of Vaccination Clinics to Improve Staffing Decisions for COVID-19: A Time-Motion Study
Source: Vaccines (Basel). 2022 Nov 29;10(12):2045. doi: 10.3390/vaccines10122045 (PMC9781296; doi:10.3390/vaccines10122045)
Supplement: Supplementary file 1 [file vaccines-10-02045-s001.zip]

Archive with 1 entries (1 files):
- vaccines-1989333-supplementary.pdf
